# Supplementary material for: Lumbar Tractions in Radicular Pain Caused by Herniated Disc: Randomised, Open-Label, Superiority, and Controlled Trial on 424 Participants
Source: J Clin Med. 2025 Jul 22;14(15):5192. doi: 10.3390/jcm14155192 (PMC12347135; doi:10.3390/jcm14155192)
Supplement: Supplementary file 1 [file jcm-14-05192-s001.zip]

Archive with 1 entries (1 files):
- jcm-3707971-supplementary.pdf
